# Supplementary material for: Theoretical formulation of chemical equilibrium under vibrational strong coupling
Source: Nat Commun. 2024 Mar 16;15:2405. doi: 10.1038/s41467-024-46442-1 (PMC10944518; doi:10.1038/s41467-024-46442-1)
Supplement: Supplementary file 3 — Source Data [file 41467_2024_46442_MOESM3_ESM.xlsx]

## Sheet: Figure 2
Figure 2
		x-axis	Cavity effect (Fpol) (y-axis)
		Temperature (K)	Coupled to CC Str of ethyl bromide	Coupled to CBr Str of ethyl bromide	Coupled to CC Str of ethyl chloride	Coupled to CCl Str of ethyl chloride
		50	1.0015	1.00246	0.998515	0.997867
		55	1.00136	1.00224	0.99865	0.998061
		60	1.00125	1.00205	0.998763	0.998223
		65	1.00115	1.00189	0.998858	0.99836
		70	1.00107	1.00176	0.99894	0.998478
		75	1.001	1.00164	0.99901	0.998579
		80	1.00094	1.00154	0.999072	0.998668
		85	1.00088	1.00145	0.999127	0.998747
		90	1.00083	1.00137	0.999175	0.998817
		95	1.00079	1.00129	0.999219	0.99888
		100	1.00075	1.00123	0.999258	0.998936
		105	1.00071	1.00117	0.999293	0.998987
		110	1.00068	1.00111	0.999325	0.999034
		115	1.00065	1.00106	0.999355	0.999077
		120	1.00062	1.00102	0.999382	0.999117
		125	1.0006	1.00097	0.999407	0.999153
		130	1.00058	1.00093	0.999429	0.999187
		135	1.00056	1.0009	0.999451	0.999219
		140	1.00054	1.00086	0.99947	0.999248
		145	1.00052	1.00083	0.999489	0.999276
		150	1.0005	1.00079	0.999506	0.999302
		155	1.00048	1.00077	0.999522	0.999327
		160	1.00047	1.00074	0.999537	0.99935
		165	1.00045	1.00071	0.999552	0.999372
		170	1.00044	1.00069	0.999565	0.999393
		175	1.00043	1.00066	0.999578	0.999413
		180	1.00041	1.00064	0.99959	0.999432
		185	1.0004	1.00062	0.999602	0.99945
		190	1.00039	1.0006	0.999613	0.999467
		195	1.00038	1.00058	0.999623	0.999484
		200	1.00037	1.00056	0.999633	0.999499
		205	1.00036	1.00054	0.999643	0.999514
		210	1.00035	1.00052	0.999652	0.999529
		215	1.00034	1.00051	0.99966	0.999543
		220	1.00033	1.00049	0.999669	0.999556
		225	1.00033	1.00047	0.999677	0.999569
		230	1.00032	1.00046	0.999685	0.999581
		235	1.00031	1.00045	0.999692	0.999593
		240	1.0003	1.00043	0.999699	0.999604
		245	1.0003	1.00042	0.999706	0.999615
		250	1.00029	1.00041	0.999713	0.999626
		255	1.00028	1.0004	0.99972	0.999636
		260	1.00028	1.00038	0.999726	0.999646
		265	1.00027	1.00037	0.999732	0.999655
		270	1.00026	1.00036	0.999738	0.999664
		275	1.00026	1.00035	0.999744	0.999673
		280	1.00025	1.00034	0.999749	0.999681
		285	1.00025	1.00033	0.999755	0.999689
		290	1.00024	1.00032	0.99976	0.999697
		295	1.00024	1.00032	0.999765	0.999705
		300	1.00023	1.00031	0.99977	0.999712
		305	1.00023	1.0003	0.999774	0.999719
		310	1.00022	1.00029	0.999779	0.999726
		315	1.00022	1.00028	0.999784	0.999733
		320	1.00021	1.00028	0.999788	0.999739
		325	1.00021	1.00027	0.999792	0.999745
		330	1.00021	1.00026	0.999796	0.999751
		335	1.0002	1.00026	0.9998	0.999757
		340	1.0002	1.00025	0.999804	0.999763
		345	1.00019	1.00024	0.999808	0.999768
		350	1.00019	1.00024	0.999812	0.999773
		355	1.00019	1.00023	0.999815	0.999779
		360	1.00018	1.00023	0.999819	0.999783
		365	1.00018	1.00022	0.999822	0.999788
		370	1.00018	1.00022	0.999826	0.999793
		375	1.00017	1.00021	0.999829	0.999797
		380	1.00017	1.00021	0.999832	0.999802
		385	1.00017	1.0002	0.999835	0.999806
		390	1.00016	1.0002	0.999838	0.99981
		395	1.00016	1.00019	0.999841	0.999814
		400	1.00016	1.00019	0.999844	0.999818
		405	1.00015	1.00019	0.999847	0.999822
		410	1.00015	1.00018	0.99985	0.999825
		415	1.00015	1.00018	0.999852	0.999829
		420	1.00015	1.00017	0.999855	0.999832
		425	1.00014	1.00017	0.999857	0.999836
		430	1.00014	1.00017	0.99986	0.999839
		435	1.00014	1.00016	0.999862	0.999842
		440	1.00014	1.00016	0.999865	0.999845
		445	1.00013	1.00016	0.999867	0.999848

## Sheet: Figure 3 left
Figure 3 left
		X-axis	Y-axis Coupled to CC str mode of ethyl bromide. Thermodynamic quantities per degrees of freedom
		Temperature (K)	internal energy difference	entropy difference	change of Helmholtz free energy difference	temperature times the entropy difference
		50	0.0515143	1.98371e-12	0.0515143	9.91857e-11
		75	0.0513323	4.36524e-09	0.051332	3.27393e-07
		100	0.0512428	1.66353e-07	0.0512262	1.66353e-05
		125	0.0512855	1.26702e-06	0.0511271	0.000158378
		150	0.0516794	4.4099e-06	0.0510179	0.000661485
		175	0.0525099	9.856e-06	0.0507851	0.0017248
		200	0.0538157	1.69445e-05	0.0504268	0.00338889
		225	0.0554095	2.45387e-05	0.0498883	0.0055212
		250	0.0570847	3.16661e-05	0.0491681	0.00791653
		275	0.0586584	3.77196e-05	0.0482855	0.0103729
		300	0.0599641	4.2372e-05	0.0472525	0.0127116
		325	0.0610099	4.57535e-05	0.04614	0.0148699
		350	0.0617322	4.79209e-05	0.0449599	0.0167723
		375	0.0621385	4.90625e-05	0.0437401	0.0183984
		400	0.0622549	4.93787e-05	0.0425034	0.0197515
		425	0.0621169	4.90565e-05	0.0412679	0.020849
		450	0.0617632	4.82572e-05	0.0400474	0.0217158
		475	0.0612312	4.71142e-05	0.0388519	0.0223793
		500	0.0605557	4.57341e-05	0.0376886	0.022867
		525	0.0597672	4.41999e-05	0.0365622	0.0232049
		550	0.0588921	4.25753e-05	0.0354757	0.0234164
		575	0.0579528	4.09081e-05	0.0344307	0.0235221
		600	0.0569678	3.92336e-05	0.0334276	0.0235402
		625	0.0559525	3.75776e-05	0.0324665	0.023486
		650	0.0549192	3.59581e-05	0.0315464	0.0233728
		675	0.053878	3.43876e-05	0.0306664	0.0232116
		700	0.052837	3.28742e-05	0.029825	0.023012
		725	0.0518024	3.14229e-05	0.0290208	0.0227816
		750	0.0507793	3.00362e-05	0.0282521	0.0225272
		775	0.0497715	2.8715e-05	0.0275174	0.0222541
		800	0.0487819	2.74588e-05	0.0268149	0.021967
		825	0.0478127	2.62662e-05	0.0261431	0.0216696

## Sheet: Figure 3 right
Figure 3 right
		X-axis	Y-axis Coupled to CBr str mode of ethyl bromide. Thermodynamic quantities per degrees of freedom
		Temperature (K)	internal energy difference	entropy difference	change of Helmholtz free energy difference	temperature times the entropy difference
		50	0.0861569	7.58797e-08	0.0861531	3.79398e-06
		75	0.0859985	3.96296e-06	0.0857013	0.000297222
		100	0.0873521	2.26811e-05	0.0850839	0.00226811
		125	0.0908769	5.51828e-05	0.0839791	0.00689785
		150	0.0953428	8.86239e-05	0.0820493	0.0132936
		175	0.0993526	0.000114044	0.079395	0.0199576
		200	0.102207	0.000129559	0.0762949	0.0259119
		225	0.103498	0.000136019	0.0728933	0.0306043
		250	0.103568	0.000136449	0.069456	0.0341123
		275	0.102589	0.000132806	0.0660675	0.0365216
		300	0.100843	0.000126791	0.062806	0.0380373
		325	0.0985747	0.00011957	0.0597145	0.0388602
		350	0.095975	0.000111893	0.0568125	0.0391626
		375	0.0931444	0.00010414	0.0540918	0.0390525
		400	0.0902776	9.67545e-05	0.0515758	0.0387018
		425	0.0873978	8.97818e-05	0.0492405	0.0381572
		450	0.0845542	8.32885e-05	0.0470744	0.0374798
		475	0.0817798	7.72942e-05	0.045065	0.0367148
		500	0.0790952	7.17908e-05	0.0431998	0.0358954
		525	0.0765128	6.67545e-05	0.0414667	0.0350461
		550	0.0740389	6.21538e-05	0.0398543	0.0341846
		575	0.0716759	5.79543e-05	0.0383522	0.0333237
		600	0.0694231	5.41208e-05	0.0369506	0.0324725
		625	0.0672781	5.06198e-05	0.0356408	0.0316373
		650	0.0652375	4.74194e-05	0.0344149	0.0308226
		675	0.0632968	4.44907e-05	0.0332656	0.0300312
		700	0.0614514	4.18069e-05	0.0321866	0.0292648
		725	0.0596964	3.9344e-05	0.031172	0.0285244
		750	0.0580268	3.70805e-05	0.0302165	0.0278104
		775	0.0564379	3.49969e-05	0.0293153	0.0271226
		800	0.054925	3.3076e-05	0.0284643	0.0264608
		825	0.0534836	3.13021e-05	0.0276594	0.0258242

## Sheet: Figure 5 a
Figure 5 a
		X-axis	Y-axis Cavity effect (Fpol - 1)
		g (cm^-1)/1000	Coupled to CC Str of ethyl bromide	Coupled to CBr Str of ethyl bromide
		0.1	2.32784e-05	3.09102e-05
		0.2	9.31136e-05	0.000123641
		0.3	0.000209505	0.000278191
		0.4	0.000372454	0.00049456
		0.5	0.000581957	0.000772747
		0.6	0.000838016	0.00111275
		0.7	0.00114063	0.00151457
		0.8	0.0014898	0.0019782
		0.9	0.00188552	0.00250364
		1	0.00232779	0.00309089
		1.1	0.00281661	0.00373994
		1.2	0.00335198	0.00445079
		1.3	0.0039339	0.00522344
		1.4	0.00456236	0.00605788
		1.5	0.00523737	0.00695412
		1.6	0.00595892	0.00791213
		1.7	0.00672701	0.00893193
		1.8	0.00754163	0.0100135
		1.9	0.0084028	0.0111568
		2	0.00931049	0.0123619
		2.1	0.0102647	0.0136288
		2.2	0.0112655	0.0149574
		2.3	0.0123127	0.0163477
		2.4	0.0134065	0.0177998
		2.5	0.0145469	0.0193136
		2.6	0.0157337	0.0208891
		2.7	0.016967	0.0225264
		2.8	0.0182469	0.0242253
		2.9	0.0195733	0.0259859
		3	0.0209461	0.0278083
		3.1	0.0223655	0.0296922
		3.2	0.0238313	0.0316379
		3.3	0.0253437	0.0336452
		3.4	0.0269025	0.0357142
		3.5	0.0285078	0.0378447
		3.6	0.0301596	0.0400369
		3.7	0.0318578	0.0422908
		3.8	0.0336026	0.0446062
		3.9	0.0353937	0.0469832
		4	0.0372314	0.0494218
		4.1	0.0391155	0.0519219
		4.2	0.041046	0.0544836
		4.3	0.043023	0.0571068
		4.4	0.0450464	0.0597915
		4.5	0.0471162	0.0625378
		4.6	0.0492325	0.0653455
		4.7	0.0513952	0.0682148
		4.8	0.0536043	0.0711454
		4.9	0.0558598	0.0741376
		5	0.0581617	0.0771911
		5.1	0.0605099	0.0803061
		5.2	0.0629046	0.0834825
		5.3	0.0653457	0.0867203
		5.4	0.0678331	0.0900194
		5.5	0.0703669	0.0933799
		5.6	0.072947	0.0968017
		5.7	0.0755735	0.100285
		5.8	0.0782463	0.103829
		5.9	0.0809655	0.107435
		6	0.083731	0.111102
		6.1	0.0865428	0.11483
		6.2	0.0894009	0.118619
		6.3	0.0923054	0.12247
		6.4	0.0952561	0.126382
		6.5	0.0982531	0.130355
		6.6	0.101296	0.134389
		6.7	0.104386	0.138484
		6.8	0.107522	0.14264
		6.9	0.110704	0.146858
		7	0.113932	0.151136
		7.1	0.117207	0.155476
		7.2	0.120528	0.159876
		7.3	0.123894	0.164338
		7.4	0.127308	0.16886
		7.5	0.130767	0.173444
		7.6	0.134273	0.178088
		7.7	0.137824	0.182793
		7.8	0.141422	0.187559
		7.9	0.145066	0.192386
		8	0.148757	0.197274
		8.1	0.152493	0.202222
		8.2	0.156276	0.207231
		8.3	0.160104	0.212301
		8.4	0.163979	0.217432
		8.5	0.1679	0.222624
		8.6	0.171867	0.227876
		8.7	0.175879	0.233188
		8.8	0.179938	0.238562
		8.9	0.184044	0.243995
		9	0.188195	0.24949
		9.1	0.192392	0.255045
		9.2	0.196635	0.26066
		9.3	0.200924	0.266336
		9.4	0.205259	0.272073
		9.5	0.20964	0.277869
		9.6	0.214067	0.283727
		9.7	0.21854	0.289644
		9.8	0.223059	0.295622
		9.9	0.227624	0.30166

## Sheet: Figure 5 b
Figure 5 b
		x-axis	Y-axis Cavity effect (Fpol - 1)
		Number of molecules/1000	Coupled to CC Str of ethyl bromide	Coupled to CBr Str of ethyl bromide
		0.3	0.231948	0.307069
		0.4	0.231663	0.306385
		0.5	0.231379	0.305705
		0.6	0.231095	0.30503
		0.7	0.230813	0.304359
		0.8	0.230532	0.303693
		0.9	0.230252	0.303031
		1	0.229973	0.302373
		1.1	0.229694	0.30172
		1.2	0.229417	0.30107
		1.3	0.229141	0.300425
		1.4	0.228866	0.299784
		1.5	0.228592	0.299147
		1.6	0.228319	0.298515
		1.7	0.228048	0.297886
		1.8	0.227777	0.297261
		1.9	0.227507	0.29664
		2	0.227238	0.296023
		2.1	0.22697	0.29541
		2.2	0.226702	0.2948
		2.3	0.226436	0.294195
		2.4	0.226171	0.293593
		2.5	0.225907	0.292995
		2.6	0.225644	0.2924
		2.7	0.225382	0.291809
		2.8	0.22512	0.291222
		2.9	0.22486	0.290638
		3	0.2246	0.290058
		3.1	0.224342	0.289481
		3.2	0.224084	0.288908
		3.3	0.223827	0.288338
		3.4	0.223571	0.287771
		3.5	0.223317	0.287208
		3.6	0.223062	0.286648
		3.7	0.222809	0.286091
		3.8	0.222557	0.285538
		3.9	0.222306	0.284988
		4	0.222055	0.284441
		4.1	0.221805	0.283897
		4.2	0.221557	0.283357
		4.3	0.221309	0.282819
		4.4	0.221062	0.282285
		4.5	0.220815	0.281753
		4.6	0.22057	0.281225
		4.7	0.220326	0.2807
		4.8	0.220082	0.280177
		4.9	0.219839	0.279658
		5	0.219597	0.279141
		5.1	0.219356	0.278628
		5.2	0.219115	0.278117
		5.3	0.218876	0.277609
		5.4	0.218637	0.277104
		5.5	0.218399	0.276601
		5.6	0.218162	0.276102
		5.7	0.217925	0.275605
		5.8	0.21769	0.27511
		5.9	0.217455	0.274619
		6	0.217221	0.27413
		6.1	0.216987	0.273644
		6.2	0.216755	0.27316
		6.3	0.216523	0.272679
		6.4	0.216292	0.272201
		6.5	0.216062	0.271725
		6.6	0.215832	0.271252
		6.7	0.215604	0.270781
		6.8	0.215376	0.270312
		6.9	0.215149	0.269846
		7	0.214922	0.269383
		7.1	0.214696	0.268922
		7.2	0.214471	0.268463
		7.3	0.214247	0.268007
		7.4	0.214023	0.267553
		7.5	0.213801	0.267101
		7.6	0.213578	0.266652
		7.7	0.213357	0.266205
		7.8	0.213136	0.265761
		7.9	0.212916	0.265318
		8	0.212697	0.264878
		8.1	0.212478	0.26444
		8.2	0.21226	0.264004
		8.3	0.212043	0.263571
		8.4	0.211827	0.263139
		8.5	0.211611	0.26271
		8.6	0.211396	0.262283
		8.7	0.211181	0.261858
		8.8	0.210967	0.261435
		8.9	0.210754	0.261014
		9	0.210542	0.260595
		9.1	0.21033	0.260179
		9.2	0.210118	0.259764
		9.3	0.209908	0.259351
		9.4	0.209698	0.258941
		9.5	0.209489	0.258532
		9.6	0.20928	0.258125
		9.7	0.209072	0.257721
		9.8	0.208865	0.257318
		9.9	0.208658	0.256917
		10	0.208452	0.256518
		10.1	0.208247	0.256121
		10.2	0.208042	0.255726
		10.3	0.207838	0.255332
		10.4	0.207634	0.254941
		10.5	0.207431	0.254551
		10.6	0.207229	0.254164
		10.7	0.207027	0.253778
		10.8	0.206826	0.253393
		10.9	0.206626	0.253011
		11	0.206426	0.25263
		11.1	0.206226	0.252251
		11.2	0.206028	0.251874
		11.3	0.205829	0.251499
		11.4	0.205632	0.251125
		11.5	0.205435	0.250753
		11.6	0.205239	0.250383
		11.7	0.205043	0.250014
		11.8	0.204848	0.249647
		11.9	0.204653	0.249282
		12	0.204459	0.248918
		12.1	0.204265	0.248556
		12.2	0.204072	0.248195
		12.3	0.20388	0.247836
		12.4	0.203688	0.247479
		12.5	0.203497	0.247123
		12.6	0.203306	0.246769
		12.7	0.203116	0.246417
		12.8	0.202927	0.246066
		12.9	0.202737	0.245716
		13	0.202549	0.245368
		13.1	0.202361	0.245022
		13.2	0.202174	0.244677
		13.3	0.201987	0.244333
		13.4	0.2018	0.243992
		13.5	0.201614	0.243651
		13.6	0.201429	0.243312
		13.7	0.201244	0.242974
		13.8	0.20106	0.242638
		13.9	0.200876	0.242304
		14	0.200693	0.24197
		14.1	0.20051	0.241638
		14.2	0.200328	0.241308
		14.3	0.200147	0.240979
		14.4	0.199965	0.240651
		14.5	0.199785	0.240325
		14.6	0.199605	0.24
		14.7	0.199425	0.239676
		14.8	0.199246	0.239354
		14.9	0.199067	0.239033
		15	0.198889	0.238713
		15.1	0.198711	0.238395
		15.2	0.198534	0.238078
		15.3	0.198357	0.237762
		15.4	0.198181	0.237448
		15.5	0.198006	0.237135
		15.6	0.19783	0.236823
		15.7	0.197656	0.236512
		15.8	0.197481	0.236203
		15.9	0.197307	0.235895
		16	0.197134	0.235588
		16.1	0.196961	0.235282
		16.2	0.196789	0.234978
		16.3	0.196617	0.234675
		16.4	0.196446	0.234373
		16.5	0.196275	0.234072
		16.6	0.196104	0.233772
		16.7	0.195934	0.233474
		16.8	0.195764	0.233177
		16.9	0.195595	0.232881
		17	0.195426	0.232586
		17.1	0.195258	0.232292
		17.2	0.19509	0.231999
		17.3	0.194923	0.231708
		17.4	0.194756	0.231418
		17.5	0.194589	0.231128
		17.6	0.194423	0.23084
		17.7	0.194258	0.230553
		17.8	0.194093	0.230267
		17.9	0.193928	0.229983
		18	0.193764	0.229699
		18.1	0.1936	0.229416
		18.2	0.193436	0.229135
		18.3	0.193273	0.228854
		18.4	0.193111	0.228575
		18.5	0.192948	0.228297
		18.6	0.192787	0.228019
		18.7	0.192625	0.227743
		18.8	0.192465	0.227468
		18.9	0.192304	0.227193
		19	0.192144	0.22692
		19.1	0.191984	0.226648
		19.2	0.191825	0.226377
		19.3	0.191666	0.226107
		19.4	0.191508	0.225838
		19.5	0.19135	0.225569
		19.6	0.191192	0.225302
		19.7	0.191035	0.225036
		19.8	0.190878	0.224771
		19.9	0.190721	0.224507
